# Supplementary material for: Contribution of the Adenosine 2A Receptor to Behavioral Effects of Tetrahydrocannabinol, Cannabidiol and PECS-101
Source: Molecules. 2021 Sep 2;26(17):5354. doi: 10.3390/molecules26175354 (PMC8434367; doi:10.3390/molecules26175354)
Supplement: Supplementary file 1 [file molecules-26-05354-s001.zip]

Archive with 1 entries (1 files):
- molecules-1343932-supplementary.pdf
